# Supplementary material for: Natural TCRs targeting KRASG12V display fine specificity and sensitivity to human solid tumors
Source: J Clin Invest. 2024 Sep 17;134(21):e175790. doi: 10.1172/JCI175790 (PMC11529987; doi:10.1172/JCI175790)
Supplement: Supplemental data sets 1-3 [file jci-134-175790-s011.xlsx]

## Sheet: Supplemental File 1
Supplemental File 1: KRAS G12V (7-16V) Alanine Scanning Peptide Library
	Peptide ID	Peptide Sequence	Peptide Position	KRAS Position	Amino Acid Substitution
	7A	H-AVVGAVGVGK-OH	1	7	A
	8A	H-VAVGAVGVGK-OH	2	8	A
	9A	H-VVAGAVGVGK-OH	3	9	A
	10A	H-VVVAAVGVGK-OH	4	10	A
	11G	H-VVVGGVGVGK-OH	5	11	G
	13A	H-VVVGAVAVGK-OH	7	13	A
	14A	H-VVVGAVGAGK-OH	8	14	A
	15A	H-VVVGAVGVAK-OH	9	15	A

## Sheet: Supplemental File 2
Supplemental File 2: KRAS G12V (7-16V) Combinatorial Peptide Library
Peptide ID	Peptide Seqence	Peptide Position	KRAS Position	Amino Acid Substitution
1	H-AVVGAVGVGK-OH	1	7	A
2	H-CVVGAVGVGK-OH	1	7	C
3	H-DVVGAVGVGK-OH	1	7	D
4	H-EVVGAVGVGK-OH	1	7	E
5	H-FVVGAVGVGK-OH	1	7	F
6	H-GVVGAVGVGK-OH	1	7	G
7	H-HVVGAVGVGK-OH	1	7	H
8	H-IVVGAVGVGK-OH	1	7	I
9	H-KVVGAVGVGK-OH	1	7	K
10	H-LVVGAVGVGK-OH	1	7	L
11	H-MVVGAVGVGK-OH	1	7	M
12	H-NVVGAVGVGK-OH	1	7	N
13	H-PVVGAVGVGK-OH	1	7	P
14	H-QVVGAVGVGK-OH	1	7	Q
15	H-RVVGAVGVGK-OH	1	7	R
16	H-SVVGAVGVGK-OH	1	7	S
17	H-TVVGAVGVGK-OH	1	7	T
18	H-WVVGAVGVGK-OH	1	7	W
19	H-YVVGAVGVGK-OH	1	7	Y
20	H-VAVGAVGVGK-OH	2	8	A
21	H-VCVGAVGVGK-OH	2	8	C
22	H-VDVGAVGVGK-OH	2	8	D
23	H-VEVGAVGVGK-OH	2	8	E
24	H-VFVGAVGVGK-OH	2	8	F
25	H-VGVGAVGVGK-OH	2	8	G
26	H-VHVGAVGVGK-OH	2	8	H
27	H-VIVGAVGVGK-OH	2	8	I
28	H-VKVGAVGVGK-OH	2	8	K
29	H-VLVGAVGVGK-OH	2	8	L
30	H-VMVGAVGVGK-OH	2	8	M
31	H-VNVGAVGVGK-OH	2	8	N
32	H-VPVGAVGVGK-OH	2	8	P
33	H-VQVGAVGVGK-OH	2	8	Q
34	H-VRVGAVGVGK-OH	2	8	R
35	H-VSVGAVGVGK-OH	2	8	S
36	H-VTVGAVGVGK-OH	2	8	T
37	H-VWVGAVGVGK-OH	2	8	W
38	H-VYVGAVGVGK-OH	2	8	Y
39	H-VVAGAVGVGK-OH	3	9	A
40	H-VVCGAVGVGK-OH	3	9	C
41	H-VVDGAVGVGK-OH	3	9	D
42	H-VVEGAVGVGK-OH	3	9	E
43	H-VVFGAVGVGK-OH	3	9	F
44	H-VVGGAVGVGK-OH	3	9	G
45	H-VVHGAVGVGK-OH	3	9	H
46	H-VVIGAVGVGK-OH	3	9	I
47	H-VVKGAVGVGK-OH	3	9	K
48	H-VVLGAVGVGK-OH	3	9	L
49	H-VVMGAVGVGK-OH	3	9	M
50	H-VVNGAVGVGK-OH	3	9	N
51	H-VVPGAVGVGK-OH	3	9	P
52	H-VVQGAVGVGK-OH	3	9	Q
53	H-VVRGAVGVGK-OH	3	9	R
54	H-VVSGAVGVGK-OH	3	9	S
55	H-VVTGAVGVGK-OH	3	9	T
56	H-VVWGAVGVGK-OH	3	9	W
57	H-VVYGAVGVGK-OH	3	9	Y
58	H-VVVAAVGVGK-OH	4	10	A
59	H-VVVCAVGVGK-OH	4	10	C
60	H-VVVDAVGVGK-OH	4	10	D
61	H-VVVEAVGVGK-OH	4	10	E
62	H-VVVFAVGVGK-OH	4	10	F
63	H-VVVHAVGVGK-OH	4	10	G
64	H-VVVIAVGVGK-OH	4	10	H
65	H-VVVKAVGVGK-OH	4	10	I
66	H-VVVLAVGVGK-OH	4	10	K
67	H-VVVMAVGVGK-OH	4	10	L
68	H-VVVNAVGVGK-OH	4	10	M
69	H-VVVPAVGVGK-OH	4	10	N
70	H-VVVQAVGVGK-OH	4	10	P
71	H-VVVRAVGVGK-OH	4	10	Q
72	H-VVVSAVGVGK-OH	4	10	R
73	H-VVVTAVGVGK-OH	4	10	S
74	H-VVVVAVGVGK-OH	4	10	T
75	H-VVVWAVGVGK-OH	4	10	W
76	H-VVVYAVGVGK-OH	4	10	Y
77	H-VVVGCVGVGK-OH	5	11	A
78	H-VVVGDVGVGK-OH	5	11	C
79	H-VVVGEVGVGK-OH	5	11	D
80	H-VVVGFVGVGK-OH	5	11	E
81	H-VVVGGVGVGK-OH	5	11	F
82	H-VVVGHVGVGK-OH	5	11	G
83	H-VVVGIVGVGK-OH	5	11	H
84	H-VVVGKVGVGK-OH	5	11	I
85	H-VVVGLVGVGK-OH	5	11	K
86	H-VVVGMVGVGK-OH	5	11	L
87	H-VVVGNVGVGK-OH	5	11	M
88	H-VVVGPVGVGK-OH	5	11	N
89	H-VVVGQVGVGK-OH	5	11	P
90	H-VVVGRVGVGK-OH	5	11	Q
91	H-VVVGSVGVGK-OH	5	11	R
92	H-VVVGTVGVGK-OH	5	11	S
93	H-VVVGVVGVGK-OH	5	11	T
94	H-VVVGWVGVGK-OH	5	11	W
95	H-VVVGYVGVGK-OH	5	11	Y
96	H-VVVGAAGVGK-OH	6	12	A
97	H-VVVGACGVGK-OH	6	12	C
98	H-VVVGADGVGK-OH	6	12	D
99	H-VVVGAEGVGK-OH	6	12	E
100	H-VVVGAFGVGK-OH	6	12	F
101	H-VVVGAGGVGK-OH	6	12	G
102	H-VVVGAHGVGK-OH	6	12	H
103	H-VVVGAIGVGK-OH	6	12	I
104	H-VVVGAKGVGK-OH	6	12	K
105	H-VVVGALGVGK-OH	6	12	L
106	H-VVVGAMGVGK-OH	6	12	M
107	H-VVVGANGVGK-OH	6	12	N
108	H-VVVGAPGVGK-OH	6	12	P
109	H-VVVGAQGVGK-OH	6	12	Q
110	H-VVVGARGVGK-OH	6	12	R
111	H-VVVGASGVGK-OH	6	12	S
112	H-VVVGATGVGK-OH	6	12	T
113	H-VVVGAWGVGK-OH	6	12	W
114	H-VVVGAYGVGK-OH	6	12	Y
115	H-VVVGAVAVGK-OH	7	13	A
116	H-VVVGAVCVGK-OH	7	13	C
117	H-VVVGAVDVGK-OH	7	13	D
118	H-VVVGAVEVGK-OH	7	13	E
119	H-VVVGAVFVGK-OH	7	13	F
120	H-VVVGAVHVGK-OH	7	13	G
121	H-VVVGAVIVGK-OH	7	13	H
122	H-VVVGAVKVGK-OH	7	13	I
123	H-VVVGAVLVGK-OH	7	13	K
124	H-VVVGAVMVGK-OH	7	13	L
125	H-VVVGAVNVGK-OH	7	13	M
126	H-VVVGAVPVGK-OH	7	13	N
127	H-VVVGAVQVGK-OH	7	13	P
128	H-VVVGAVRVGK-OH	7	13	Q
129	H-VVVGAVSVGK-OH	7	13	R
130	H-VVVGAVTVGK-OH	7	13	S
131	H-VVVGAVVVGK-OH	7	13	T
132	H-VVVGAVWVGK-OH	7	13	W
133	H-VVVGAVYVGK-OH	7	13	Y
134	H-VVVGAVGAGK-OH	8	14	A
135	H-VVVGAVGCGK-OH	8	14	C
136	H-VVVGAVGDGK-OH	8	14	D
137	H-VVVGAVGEGK-OH	8	14	E
138	H-VVVGAVGFGK-OH	8	14	F
139	H-VVVGAVGGGK-OH	8	14	G
140	H-VVVGAVGHGK-OH	8	14	H
141	H-VVVGAVGIGK-OH	8	14	I
142	H-VVVGAVGKGK-OH	8	14	K
143	H-VVVGAVGLGK-OH	8	14	L
144	H-VVVGAVGMGK-OH	8	14	M
145	H-VVVGAVGNGK-OH	8	14	N
146	H-VVVGAVGPGK-OH	8	14	P
147	H-VVVGAVGQGK-OH	8	14	Q
148	H-VVVGAVGRGK-OH	8	14	R
149	H-VVVGAVGSGK-OH	8	14	S
150	H-VVVGAVGTGK-OH	8	14	T
151	H-VVVGAVGWGK-OH	8	14	W
152	H-VVVGAVGYGK-OH	8	14	Y
153	H-VVVGAVGVAK-OH	9	15	A
154	H-VVVGAVGVCK-OH	9	15	C
155	H-VVVGAVGVDK-OH	9	15	D
156	H-VVVGAVGVEK-OH	9	15	E
157	H-VVVGAVGVFK-OH	9	15	F
158	H-VVVGAVGVHK-OH	9	15	G
159	H-VVVGAVGVIK-OH	9	15	H
160	H-VVVGAVGVKK-OH	9	15	I
161	H-VVVGAVGVLK-OH	9	15	K
162	H-VVVGAVGVMK-OH	9	15	L
163	H-VVVGAVGVNK-OH	9	15	M
164	H-VVVGAVGVPK-OH	9	15	N
165	H-VVVGAVGVQK-OH	9	15	P
166	H-VVVGAVGVRK-OH	9	15	Q
167	H-VVVGAVGVSK-OH	9	15	R
168	H-VVVGAVGVTK-OH	9	15	S
169	H-VVVGAVGVVK-OH	9	15	T
170	H-VVVGAVGVWK-OH	9	15	W
171	H-VVVGAVGVYK-OH	9	15	Y
172	H-VVVGAVGVGA-OH	10	16	A
173	H-VVVGAVGVGC-OH	10	16	C
174	H-VVVGAVGVGD-OH	10	16	D
175	H-VVVGAVGVGE-OH	10	16	E
176	H-VVVGAVGVGF-OH	10	16	F
177	H-VVVGAVGVGG-OH	10	16	G
178	H-VVVGAVGVGH-OH	10	16	H
179	H-VVVGAVGVGI-OH	10	16	I
180	H-VVVGAVGVGL-OH	10	16	K
181	H-VVVGAVGVGM-OH	10	16	L
182	H-VVVGAVGVGN-OH	10	16	M
183	H-VVVGAVGVGP-OH	10	16	N
184	H-VVVGAVGVGQ-OH	10	16	P
185	H-VVVGAVGVGR-OH	10	16	Q
186	H-VVVGAVGVGS-OH	10	16	R
187	H-VVVGAVGVGT-OH	10	16	S
188	H-VVVGAVGVGV-OH	10	16	T
189	H-VVVGAVGVGW-OH	10	16	W
190	H-VVVGAVGVGY-OH	10	16	Y

## Sheet: Supplemental File 3
Supplemental File 3: Human protein sequences corresponding to non-cognate peptide binding motifs
TCR_A3V
FASTA Sequence	Protein	Gene	UniProtKB ID	Predicted Affinity (nM)
AVIMAIGTTK	5-hydroxytryptamine receptor 1E (5-HT-1E)	HTR1E	P28566	34.52
KVAGAIGIVK	Protein ZGRF1	ZGRF1	Q86YA3	56.82
TCR_A11Va
FASTA Sequence	Protein	Gene	UniProtKB ID	Predicted Affinity (nM)
AVAGSTGAGK	Cystic fibrosis transmembrane conductance regulator (CFTR)	CFTR	P13569	147.18
IIRGATGCGK	ATP-dependent RNA helicase A	DXH9	Q08211	1234.72
SGVGAVGCGY	Doublesex- and mab-3-related transcription factor A1	DMRTA	Q5VZB9	2962.58
MIVGCTGSGK	Dynein axonemal heavy chain 2	DYH2	Q9P225	347.59
MDMGTQGSGR	Leucine-rich repeat flightless-interacting protein 1	LRRF1	Q32MZ4-4	12973.5
VILGATGTGK	tRNA dimethylallyltransferase	MOD5	Q9H3H1	203.7
GICGSVGSGK	Multidrug resistance-associated protein 5	MRP5	O15440	309.53
SNTGITGVGS	Mucin-19	MUC19	Q7Z5P9	28202.4
PVPGCVGLGH	Myelin transcription factor 1	MYT1	Q01538	37382.3
IIVGAIGVGK	Ras-related protein Rab-7b	RAB7B	Q96AH8	232.25
HIQGSQGIGS	Sodium-dependent proline transporter	SC6A7	Q99884	32399.7
VVVGVVGMGH	TraB domain-containing protein	TRABD	Q9H4I3	14465.6
ECQGAVGLGS	tRNA selenocysteine 1-associated protein 1	TSAP1	Q9NX07	38970.3
NNFGVTGAGS	Protrudin	ZFY27	Q5T4F4-4	43075.7
TCR_A11Vb
FASTA Sequence	Protein	Gene	UniProtKB ID	Predicted Affinity (nM)
YTSGSTGLPK	Fatty acid CoA ligase Acsl3	ACSL3	O95573	20.6613
CNQGATALCI	Ankyrin repeat domain-containing protein 50	ANKRD50	Q9ULJ7	31023.4
TCIGSCGVSN	Arrestin domain-containing protein 1	ARRDC1	Q8N5I2	36341.8
EAAGAVQVAY	Bardet-Biedl syndrome 12 protein	BBS12	Q6ZW61	10678.9
SLVGATALSD	Calpain-12	CAPN12	Q6ZSI9	36684.7
AEPGACALGR	Uncharacterized protein C4orf3	C4orf3	Q8WVX3-2	22180.9
GPNGCVQLSN	Cubilin	CUBN	O60494	37711.8
QEQGAVQVAD	Glycine receptor subunit alpha-1	GLRA1	P23415	44275
VKTGCTAVCD	Progranulin	GRN	P28799-3	41960.6
ALEGSVGLSN	RAS guanyl-releasing protein 4	RASGRP4	Q8TDF6	30855.7
GPIGANGLAN	Homogentisate 1,2-dioxygenase	HGD	Q93099	38374.9
GNIGANGVAI	Isocitrate dehydrogenase [NAD] subunit alpha, mitochondrial	IDH3A	P50213	31282.9
NETGSTALSI	Krueppel-like factor 12	KLF12	Q9Y4X4	32643.9
SVNGSVQLSY	Galectin-9	LGALS9	O00182	121.917
WPHGAVGVPD	Leishmanolysin-like peptidase	LMLN	Q96KR4	41664.3
PDSGACQVAK	Cation-independent mannose-6-phosphate receptor	IGF2R	P11717	7126.53
ADEGAVQVSR	Protein associated with UVRAG as autophagy enhancer	RUBCNL	Q9H714	24665.5
SAQGSTALSI	Brevican core protein	BCAN	Q96GW7-2	25659.3
TVNGAVQLPN	Sodium-dependent phosphate transporter 1	SLC20A1	Q8WUM9	18247
EETGSTAVPY	Scm-like with four MBT domains protein 1	SFMBT1	Q9UHJ3	9697.67
IPPGAVAVGR	UNC5C-like protein	UNC5CL	Q8IV45	24953.5
DLAGSTGLAK	Zinc finger protein 618	ZNF618	Q5T7W0	2600.86
QPSGCTGLGK	Zinc finger protein 23	ZNF23	P17027	1541.71
TCR_A11Vc
FASTA Sequence	Protein	Gene	UniProtKB ID	Predicted Affinity (nM)
ICLGLMGLER	ATP-binding cassette sub-family B member 6	ABCB6	Q9NP58	9380.9
HQLGALGTAR	Iron-sulfur clusters transporter ABCB	ABCB7	O75027	9506
EELGGAGLDY	Short-chain specific acyl-CoA dehydrogenase	ACADS	P16219	31029.7
DTLGSAGAKK	Acyl-CoA dehydrogenase family member 11	ACD11	Q709F0	2538.4
DALGLTGQER	Cytoplasmic aconitate hydratase (Aconitase)	ACOHC	P21399	21025.3
AAGGGAGAAR	ADP-ribosylhydrolase ARH3	ADPRS	Q9NX46	11772.2
GEGGAMGSRR	Alpha-protein kinase 3	ALPK3	Q96L96	28246.4
QSIGSLGNTR	Archaemetzincin-2	AMZ2	Q86W34	3859.4
TPVGAAGSAR	Ankyrin repeat domain-containing protein 9	ANKR9	Q96BM1	3646.8
STAGGHGPER	Anoctamin-8	ANO8	Q9HCE9	665.8
LRGGAAGPGR	All-trans retinoic acid-induced differentiation factor (Apoptosis-related protein 3)	ARAID	Q6UW56-3	28618.6
VCIGLTGSGK	ADP-ribosylation factor-like protein 15	ARL15	Q9NXU5	1379.5
LCGGLTGTFK	A disintegrin and metalloproteinase with thrombospondin motifs 20	ATS20	P59510	5765.9
FKGGGLGNKY	BTB/POZ domain-containing adapter for CUL3-mediated RhoA degradation protein 2	BACD2	Q13829	34087
QCGGSLGACY	B-cell lymphoma/leukemia 11B	BC11B	Q9C0K0	32674
GSAGATGSWR	Breast cancer anti-estrogen resistance protein 1	BCAR1	P56945	2587.5
RHGGLLGIKY	TATA-binding protein-associated factor 172	BTAF1	O14981	23069.6
GRVGLLGNTY	Protein BTG4	BTG4	Q9NY30	13731.4
FKGGLNGAVY	Caprin-2	CAPR2	Q6IMN6	32248.3
RQGGLAGSVR	Caveolae-associated protein 3	CAVN3	Q969G5	13696.4
GSGGLIGLMK	E3 ubiquitin-protein ligase CBL	CBL	P22681	122.6
SKGGLVGFSR	3-oxoacyl-[acyl-carrier-protein] reductase	CBR4	Q8N4T8	9830.4
GSGGGAGSHR	Coiled-coil domain-containing protein 33	CCD33	Q8N5R6	12010.2
PAAGGAGNRR	T-cell surface glycoprotein CD8 alpha chain	CD8A	P01732-2	21680.5
QQLGATGAYR	Cerebellar degeneration-related protein 2	CDR2	Q01850	2596.8
AQGGSAGSFK	Corneodesmosin (S protein)	CDSN	Q15517	486
QSIGAAGSQK	CUGBP Elav-like family member 1	CELF1	Q92879	228.9
EATGAQGPSR	Centromere protein T	CENPT	Q96BT3	5288.4
AVAGSTGAGK	Cystic fibrosis transmembrane conductance regulator	CFTR	P13569	147.2
ERAGGVGLVR	UPF0598 protein C8orf82	CH082	Q6P1X6	10300.4
VSLGALGPAR	Chondroadherin-like protein	CHADL	Q6NUI6	1591
EDGGAAGQRR	Chondroitin sulfate synthase 3	CHSS3	Q70JA7	39492.4
FIGGLVGAAR	Contactin-associated protein 1	CNTP1	P78357	13611.9
YQAGGLGSPY	Uncharacterized protein C15orf39	CO039	Q6ZRI6	10262.9
RAVGLAGTFR	Collagen alpha-1(XVIII) chain	COIA1	P39060	1921.4
QTAGAAGWRR	Coilin	COIL	P38432	1723.3
NTGGSTGLPR	Centrosomal protein of 131 kDa	CP131	Q9UPN4	2035.3
VDTGSAGSVK	Caskin-1	CSKI1	Q8WXD9	518.4
ETLGLIGFGR	C-terminal-binding protein 2	CTBP2	P56545	4344.9
IRAGGHGPDR	Cytospin-B	CYTSB	Q5M775	26396.6
GRGGGAGSSR	Probable ATP-dependent RNA helicase DDX31	DDX31	Q9H8H2	29299.5
ITGGGTGLGK	2,4-dienoyl-CoA reductase	DECR	Q16698	263.5
PPGGSLGPGR	Protein diaphanous homolog 1	DIAP1	Q60610	40495.4
MALGAAGATR	Dickkopf-related protein 1	DKK1	Q94907	4765.7
GKVGGNGSKK	Disks large-associated protein 4	DLGP4	Q9Y2H0	1707.3
ITAGGIGDAK	Meiotic recombination protein DMC1/LIM15 homolog	DMC1	Q14565	189.7
FSVGSIGDQR	DmX-like protein 1	DMXL1	Q9Y485	7938.3
ERTGGIGDSR	Segment polarity protein dishevelled homolog DVL-1; Segment polarity protein dishevelled homolog DVL-3; Putative segment polarity protein dishevelled homolog DVL1P1	DVL1; DVL3; DVLP1	O14640; Q92997; P54792	9368.9
FVVGGAGTGK	Dynein axonemal heavy chain 9	DYH9	Q9NYC9	1802
GVIGSLGAAK	Echinoderm microtubule-associated protein-like 6	EMAL6	Q6ZMW3	82.8
PAGGSTGFSR	Protein enabled homolog	ENAH	Q8N8S7	16211.4
ARAGALGAAR	Laforin, isoform 9	EP2A2	B3EWF7	7768.1
CSLGAVGAPR	Mammalian ependymin-related protein 1	EPDR1	Q9UM22	1227.1
GILGAIGFGR	Ectopic P granules protein 5 homolog	EPG5	Q9HCE0	506.7
GEVGSAGDMR	Estrogen receptor	ESR1	P03372	9635.4
NVGGLLGPAK	Eyes absent homolog 1; Eyes absent homolog 4	EYA1; EYA4	Q99502; O95677	1292.1
NVGGLIGTPK	Eyes absent homolog 2	EYA2	O00167	936.3
VRAGGTGLER	Filamin-C	FLNC	Q14315	8410.6
AEAGAHGSRR	Formin-1	FMN1	Q68DA7	10595.4
EAAGAAGSGK	Hepatocyte nuclear factor 3-beta	FOXA2	Q9Y261	3049.6
SALGAVGVTR	Alpha-(1,3)-fucosyltransferase 11	FUT11	Q495W5	820.1
EEVGSAGAAY	Germinal-center associated nuclear protein	GANP	O60318	24784
GAGGGIGAPR	Gametogenetin	GGN	Q86UU5	10678.6
LALGANGAAR	Glutathione hydrolase 7	GGT7	Q9UJ14	9711.7
NDLGSLGSPK	Probable G-protein coupled receptor 179	GP179	Q6PRD1	2629.8
NSAGSQGCDK	Pancreatic secretory granule membrane major glycoprotein GP2	GP2	P55259	2974.4
RSGGGTGNHR	Vasculin-like protein 1	GPBL1	Q9HC44	7996.6
WRTGAQGTAY	Metabotropic glutamate receptor 1	GRM1	Q13255-3	8983.6
SPGGSCGPIK	General transcription factor II-I	GTF2I	P78347	7120
GRAGSTGMGR	Hypermethylated in cancer 2 protein	HIC2	Q96JB3	8501.9
DRLGGAGMER	Heterogeneous nuclear ribonucleoprotein M	HNRPM	P52272	10418.4
ATTGALGNYY	Homeobox protein Hox-A9	HXA9	P31269	413.3
EELGLLGPPR	Interleukin-27 receptor subunit alpha	I27RA	Q6UWB1	29145.8
LQAGGLGSSR	Immunoglobulin-like and fibronectin type III domain-containing protein 1	IGFN1	Q86VF2-5	11011.9
LICGGNGVCK	Integrin beta-1	ITB1	P05556	348.5
SMAGGLGAGY	Keratin, type I cytoskeletal 12	K1C12	Q99456	3477.8
GSCGGTGSVR	Keratin, type I cytoskeletal 27	K1C27	Q7Z3Y8	3042.7
FRAGGNGTKK	KN motif and ankyrin repeat domain-containing protein 4	KANK4	Q5T7N3	5671.6
PRAGGAGAGK	Potassium voltage-gated channel subfamily KQT member 2	KCNQ2	O43526	5639.9
CDIGLLGLKR	Lysine-specific demethylase 5B	KDM5B	Q9UGL1	9255.2
RKAGAAGPPR	Kinesin-like protein KIFC2	KIFC2	Q96Ah8	6314.2
AAAGAAGMKR	Kinesin light chain 3	KLC3	Q6P597	1131.4
HEIGAVGATK	Phosphorylase b kinase regulatory subunit alpha	KPB1	P46020	813.8
SSCGGCGSGY	Keratin-associated protein 5-3	KRA53	Q6L8H2	3584.8
GAAGAAGAGR	La-related protein 1	LARP1	Q6PKG0	8976.3
DAAGAHGWNR	Lymphocyte expansion molecule	LEXM	Q3ZCV2	7820.9
FTAGSQGSYR	Serine/threonine-protein kinase LMTK2	LMTK2	Q8IWU2	921
VCCGSCGDSR	Lateral signaling target protein 2 homolog	LST2	Q9HCC9	36036.4
SAAGGQGNSR	Microtubule-actin cross-linking factor 1, isoforms 6/7; Microtubule-actin cross-linking factor 1, isoforms 1/2/3/4/5	K0754; MACF1	O94854; Q9UPN3	5550.3
GSAGGAGFPR	Transcription factor MafA	MAFA	Q8NHW3	332
PEVGAAGPPR	Mediator of RNA polymerase II transcription subunit 26	MED26	O95402	21638.3
REGGSTGAGR	Transcriptional activator MN1	MN1	Q10571	25250.9
VILGATGTGK	tRNA dimethylallyltransferase	MOD5	Q9H3H1	203.7
GICGSVGSGK	ATP-binding cassette sub-family C member 5 (	MRP5	O15440	309.5
SEAGSAGPSR	Protein CBFA2T3	MTG16	O75081	8388.1
TSLGGTGTTR	Mucin-19	MUC19	Q7Z5P9	2066.1
GTTGSLGTWR	Mucin-5B	MUC5B	Q9HC84	4537.8
YHLGAAGATK	Unconventional myosin-XVIIIa	MY18A	Q92614	2813.2
YHLGAAGACK	Unconventional myosin-XVIIIb	MY18B	Q8IUG5	2890.4
GHGGAAGAGR	N-myc proto-oncogene protein	MYCN	P04198	28754.3
HSLGGAGDPR	Myomesin-3	MYOM3	Q5VTT5	5626.7
SATGGLGSIK	Neurofibromin	NF1	P21359	206.2
QSVGLQGLEK	Ninein-like protein	NINL	Q9Y2I6	263
EEAGLTGSGY	Glutamate receptor ionotropic, NMDA 2D	NMDE4	O15399	33423.8
VMTGSQGATR	Nucleolar complex protein 4 homolog	NOC4L	Q9BVI4	7192.3
GATGAVGSTY	N-acetylneuraminate lyase	NOL	Q9BXD5	3855.6
PSGGSLGLEK	Nuclear pore complex protein Nup153	NU153	P49790	3229.1
GRVGAAGAVR	Obscurin-like protein 1	OBSL1	O75147	7227.2
VAIGALGSIK	Lipoamide acyltransferase component of branched-chain alpha-keto acid dehydrogenase complex	ODB2	P11182	210.2
YSTGGQGPHR	Olfactomedin-like protein 1	OLFL1	Q6UWY5	9839.6
LKGGALGVTR	Oxidative stress-induced growth inhibitor 2	OSGI2	Q9Y236	25377.5
LQAGAVGPAR	Pantothenate kinase 1	PANK1	Q8TE04	8314.9
YATGAIGSVY	Partitioning defective 3 homolog B	PAR3L	Q8TEW8	5194.9
LDVGSNGLQK	Protocadherin beta-4	PCDB4	Q9Y5E5	481.4
LDTGSNGLQR	Protocadherin beta-6	PCDB6	Q9Y5E3	3518.9
APAGGNGNKK	Protocadherin gamma-A1; Protocadherin gamma-A2; ........ Protocadherin gamma-A12; Protocadherin gamma-B2 ..... B7; Protocadherin gamma-C3.... C5	PCDG1	Q9Y5H4	3368.5
VTAGSVGAAK	Polycomb group RING finger protein 6	PCGF6	Q9BYE7	57
SELGGAGSSR	Prostaglandin D2 receptor 2	PD2R2	Q9Y5Y4	9905.6
SQTGGTGQRR	Dual specificity calcium/calmodulin-dependent 3',5'-cyclic nucleotide phosphodiesterase 1C	PDE1C	Q14123	7321.2
KPVGSTGVIK	PDZ and LIM domain protein 5	PDLI5	Q96HC4	467.2
VTGGATGIGK	Peroxisomal trans-2-enoyl-CoA reductase	PECR	Q9BY49	182.3
SSTGSVGSNR	Protein pelota homolog	PELO	Q9BRX2	1063.7
ATCGSHGTHR	PHD finger protein 7	PHF7	Q9BWX1	890.6
AVLGALGATR	Pterin-4-alpha-carbinolamine dehydratase 2	PHS2	Q9H0N5	747.1
GAAGAAGAKK	Paired mesoderm homeobox protein 2A	PHX2A	O14813	713
ASAGSNGSNY	E3 ubiquitin-protein ligase Praja-1	PJA1	Q8NG27	2020.6
TPVGLNGQPR	Polycystin-2	PKD2	Q13563	9172.7
SSGGLLGFWK	Pleckstrin homology domain-containing family O member 2	PKHO2	Q8TD55	53.5
LSVGSLGMSY	Zinc finger protein PLAG1	PLAG1	Q6DJT9	1727.9
VSTGLTGAVK	Perilipin-4	PLIN4	Q96Q06	353.3
LVAGAHGDSK	Receptor-type tyrosine-protein phosphatase F	PTPRF	P10586	394.1
HATGLLGFVR	Receptor-type tyrosine-protein phosphatase mu	PTPRM	P28827	1682.2
REAGALGPAR	Receptor-type tyrosine-protein phosphatase S	PTPRS	Q13332	9543.9
YATGLLGFVR	Receptor-type tyrosine-protein phosphatase T	PTPRT	O14522	1868.4
VSAGAVGQGY	Pregnancy zone protein	PZP	P20742	6708.1
LVIGSAGTGK	Ras-related protein Rab-4B	RAB4B	P61018	313.3
IIVGAIGVGK	Ras-related protein Rab-7b	RAB7B	Q96AH8	232.2
GRAGAHGLSK	Retinoic acid-induced protein 1	RAI1	Q7Z5J4	586.7
APGGSVGAGK	Regulatory factor X-associated protein	RFXAP	O00287	6967.9
ASTGSAGNVK	Regulatory factor X-associated protein	RFXAP	O00287	481.8
GIGGAAGIPR	E3 ubiquitin-protein ligase RNF6	RNF6	Q9Y252	1943.8
EDVGAAGARR	Retinitis pigmentosa 9 protein	RP9	Q8TA86	24444.2
ADGGAVGPFK	Lysine-specific demethylase 9	RSBN1	Q5VWQ0	1160.2
APAGLAGPVR	Small nuclear ribonucleoprotein-associated proteins B and B'; Small nuclear ribonucleoprotein-associated protein N	RSMB; RSMN	P14678; P63162	13714.3
TSIGGLGVWK	Sodium- and chloride-dependent GABA transporter 1	SC6A1	P30531	55
PIVGSNGSSR	Sodium- and chloride-dependent glycine transporter 1	SC6A9	P48067	13911.5
RTCGSCGCGY	Small cysteine and glycine repeat-containing protein 4	SCGR4	A0A286YEV6	1743.1
ARCGLQGARR	Basic helix-loop-helix transcription factor scleraxis	SCX	Q7RTU7	36123.9
AHCGSLGDGR	Septin-4	4SEP	O43236-8	29973.5
QATGLLGVTR	SH2 domain-containing protein 3A	SH23A	Q9BRG2	4404.4
VPAGGAGPPR	E3 ubiquitin-protein ligase SH3RF3	SH3R3	Q8TEJ3	12457.5
AITGLNGSGK	Structural maintenance of chromosomes protein 2	SMC2	O95347	565.3
MIVGANGTGK	Structural maintenance of chromosomes protein 5	SMC5	Q8IY18	532.5
GVLGLQGTGK	Nonsense-mediated mRNA decay factor SMG9	SMG9	Q9H0W8	410.7
HPGGLQGPRR	snRNA-activating protein complex subunit 2	SNPC2	Q13487	34953.9
NSCGAQGACR	Solute carrier organic anion transporter family member 1B3	SO1B3	Q9NPD5	11206.5
PPLGSQGLSK	Protein SOGA1	SOGA1	O94964	11448.5
VELGGNGLKR	Protein SOGA1	SOGA1	O94964	11284.7
AAAGAVGLER	SAM pointed domain-containing Ets transcription factor	SPDEF	O95238	548.3
EVIGGLGAAR	Paraplegin	SPG7	Q9UQ90	13025.9
RETGAIGQER	Spectrin beta chain, erythrocytic	SPTB1	P11277	4106.2
IHGGSNGIYK	Steryl-sulfatase	STS	P08842	2472.6
HAGGGIGLER	Aspartate--tRNA ligase	SYDC	P14868	11107.6
WRGGAHGLSR	Transmembrane protein 184B	T184B	Q9Y519	19273.6
VDAGLVGLER	Transforming acidic coiled-coil-containing protein 2	TACC2	O95359	6435.5
DILGAAGQDK	TIR domain-containing adapter molecule 1	TCAM1	Q8IUC6	10303.1
CVVGSQGMPK	T-complex protein 1 subunit alpha	TCPA	P17987	107.5
PVCGSNGDTY	Tomoregulin-1	TEFF1	Q8IYR6	27188.2
SHTGSVGNTR	TOG array regulator of axonemal microtubules protein 1	TGRM1	Q9Y4F4	1747.7
SCVGGAGARR	Tyrosine-protein kinase receptor Tie-1	TIE1	P35590	6184.3
AKAGLLGQPR	Mitochondrial import inner membrane translocase subunit Tim9	TIM9	Q9Y5J7	12940.8
TPGGGLGLGR	T-cell leukemia homeobox protein 2	TLX2	O43763	22203.2
GPGGALGSPK	Transmembrane and coiled-coil domains protein 2	TMCC2	O75069	4658.8
CVTGLCGLDR	DNA topoisomerase 2-binding protein 1	TOPB1	Q92547	8611.4
EEGGAVGPHK	Pro-thyrotropin-releasing hormone	TRH	P20396	22938.2
ASLGACGFSY	Trophinin	TROP	Q12816	187.7
GRLGSQGFVY	Tubby-related protein 4	TULP4	Q9NRJ4	10004.1
FPGGLMGPVR	Ubiquitin carboxyl-terminal hydrolase 34	UBP34	Q70CQ2	32681.7
FHAGGVGLKK	Protein unc-13 homolog A	UN13A	Q9UPW8	1524.4
FHAGGNGLKK	Protein unc-13 homolog B; Protein unc-13 homolog C	UN13B; UN13C	O14795; Q8NB66	3138.8
LVLGLCGAAY	Protein unc-93 homolog B1	UN93B	Q9H1C4	6649.7
DTVGSHGAVK	Intermembrane lipid transfer protein VPS13A	VP13A	Q96RL7	1276.9
QKGGAAGFFK	Intermembrane lipid transfer protein VPS13A	VP13A	Q96RL7	1541.9
DRAGAAGLRR	Zinc-activated ligand-gated ion channel	ZACN	Q401N2-2	8727.7
KVAGAIGIVK	Protein ZGRF1	ZGRF1	Q86YA3	58.9
KQAGLTGPPR	Zinc finger MYM-type protein 3	ZMYM3	Q14202	2465.1
GRGGLQGFPR	Zinc finger protein 469	ZN469	Q96JG9	17486
AAAGSLGCSK	Zinc finger protein 503	ZN503	Q96F45	151.8
