# Supplementary material for: Natural TCRs targeting KRASG12V display fine specificity and sensitivity to human solid tumors
Source: J Clin Invest. 2024 Sep 17;134(21):e175790. doi: 10.1172/JCI175790 (PMC11529987; doi:10.1172/JCI175790)
Supplement: Supporting data values [file jci-134-175790-s013.xlsx]

## Sheet: Figure 1C
Number of Peptides in mDC3/8-KRAS
	Subject	Immunogenic	Nonimmunogenic
	2	2	0
	4	0	1
	6	0	1
	8	0	4
	12	4	2
	13	1	3
	15	2	5
	21	3	2
	24	1	5

## Sheet: Figure 1D
SFCs / 5e5 cells
	HLA-I										HLA-II
	Subject 2
		Media-1	Media-2	Media-3	Media-4	Peptide-1	Peptide-2	Peptide-3	Peptide-4
	8-16V	3	0			268	213
	7-16V	1	0			61	85
	Subject 4
		Media-1	Media-2	Media-3	Media-4	Peptide-1	Peptide-2	Peptide-3	Peptide-4
	10-18D	2	1	5	1	2	3	1	5
	Subject 6
		Media-1	Media-2	Media-3	Media-4	Peptide-1	Peptide-2	Peptide-3	Peptide-4
	5-14D	179	163			207	211
	Subject 8
		Media-1	Media-2	Media-3	Media-4	Peptide-1	Peptide-2	Peptide-3	Peptide-4
	5-14C	101	102			89	110
	5-14D	187	176			181	178
	5-14R	145	160			144	118
	5-14V	6	17			23	20
	Subject 12										Subject 12
		Media-1	Media-2	Media-3	Media-4	Peptide-1	Peptide-2	Peptide-3	Peptide-4			Media-1	Media-2	Media-3	Media-4	Peptide-1	Peptide-2	Peptide-3	Peptide-4
	10-18D	90	96	68		95	77	88			1-25D	90	96	68		480	525	500
	10-19D	2	4	1		2	1	4			1-25R	2	4	1		211	209	203
	3-12R	8	4	13		204	214	205			5-21V	8	4	13		109	91	97
	Subject 13										Subject 13
		Media-1	Media-2	Media-3	Media-4	Peptide-1	Peptide-2	Peptide-3	Peptide-4			Media-1	Media-2	Media-3	Media-4	Peptide-1	Peptide-2	Peptide-3	Peptide-4
	5-14D	156	161			160	163				1-25D	156	161			201	197
	5-21V	10	12			14	8				1-25R	10	12			353	354
	Subject 15										Subject 15
		Media-1	Media-2	Media-3	Media-4	Peptide-1	Peptide-2	Peptide-3	Peptide-4			Media-1	Media-2	Media-3	Media-4	Peptide-1	Peptide-2	Peptide-3	Peptide-4
	10-19D	7	4	3		4	3	1			1-25D	7	4	3		66	56	60
	10-19R	12	6	4		7	8	3			1-25R	12	6	4		198	214	220
	5-14V	0	3	5		3	4	6			5-21V	0	3	5		21	35	14
	5-6/8-14V	5	6	5		5	7	6
	Subject 21										Subject 21
		Media-1	Media-2	Media-3	Media-4	Peptide-1	Peptide-2	Peptide-3	Peptide-4			Media-1	Media-2	Media-3	Media-4	Peptide-1	Peptide-2	Peptide-3	Peptide-4
	10-18D (18V)	25	12	11		13	20	7			1-25D	14	17	14		164	150	149
	10-19D	20	16	10		13	17	14			1-25R	26	31	27		444	466	476
											5-21V	22	18	17		71	74	57
	Subject 24										Subject 24
		Media-1	Media-2	Media-3	Media-4	Peptide-1	Peptide-2	Peptide-3	Peptide-4			Media-1	Media-2	Media-3	Media-4	Peptide-1	Peptide-2	Peptide-3	Peptide-4
	7-16C	0	0			1	0				5-21V	0	0			96	100
	7-16D	0	2			0	3
	7-16R	0	2			1	0
	7-16V	0	1			1	2
	8-16V	0	0			1	0

## Sheet: Figure 1E
SFCs / 2e5 cells
	Stimulus	8-16V		7-16V
	Media	3	0	1	0
	WT	4	2	0	2
	MUT	268	213	61	85
	APC-A3	4	2	2	5
	APC-A3+MUT	4	3	0	2
	APC-A11	10	9	2	1
	APC-A11+MUT	305	305	250	262

## Sheet: Figure 2B
		A3V			A11Va			A11Vb			A11Vc
	8-16	6.01	5.95	5.84	17.2	17.5	16.5	11	12.7	11.4	13.3	15	14.1
	8-16V	6.49	6.42	6.31	18.5	19.2	19.4	16.9	19	19.3	93.8	93.6	93.4
	7-16	6.49	6.31	6.37	17.2	19.6	16.8	10.6	11.9	10.8	13.4	16.2	16.6
	7-16V	86.6	86.4	85.1	96.9	97	96.7	94.4	94.8	94.7	93.6	93.7	93.4

## Sheet: Figure 2C
A3V
	Peptide Position	1	2	3	4	5	6	7	8	9	10
	KRAS_G12V Position	7	8	9	10	11	12	13	14	15	16		Cys Peptides
Controls	KRAS_G12V (7-16V)	87.4	82.4	86.9	82.9	75.7	83.6	85.5	85.5	84.8	84.8		Controls	KRAS_G12V (7-16V)	95.9
	No Peptide (APC Background)	3.73	1.67	8.2	11.4	4.07	12.7	6.39	6.39	5.41	5.41			No Peptide (APC Background)	2.05
	Minimum (Jurkat Background)	2.46	1.77	9.01	6.39	5.24	5.4	8.23	8.23	6.78	6.78			Minimum (Jurkat Background)	2.43
	Maximum (PMA/I Avg)	92.64	92.64	92.64	92.64	92.64	92.64	92.64	92.64	92.64	92.64			Maximum (PMA/I Avg)	92.64
Positional Scanning Peptide Amino Acid Substitution	A	88.7	16.4	64.7	82.3	5.75	5.99	7.13	8.58	80.7	5.42		Positional Scanning Peptide Amino Acid Substitution	7C	95.6
	D	40	12.8	7.65	16.8	4.49	40.6	6.15	6.36	46.3	5.34			8C	78.9
	E	14.3	1.61	11.8	64.2	4.45	12.6	6.21	6.23	38.6	5.27			9C	2.21
	F	19.5	2.38	7.97	80.2	6.98	6.08	5.88	18.7	3.99	4.06			10C	93.3
	G	84.6	1.33	16.4	70.5	3.65	5.3	6.1	15.9	72	4.68			11C	2.75
	H	85.2	1.88	6.91	16.1	4.89	5.6	8.55	6.94	72.3	8.92			12C	5.31
	I	82.4	36	90.1	84.6	3.72	73	5.15	74.7	20.7	4.74			13C	2.01
	K	88.5	1.71	13.4	81.6	3.37	6.89	6.43	6.19	30.7	3.59			14C	44.6
	L	71	47.5	50.1	83.4	3.4	14.4	5.65	10.2	75.3	3.92			15C	87
	M	77.2	9.69	26.9	61.8	3.57	11.6	5.2	52.9	64.7	10.2			16C	2.53
	N	41.7	2.18	8.4	80.1	4.61	5.44	5.55	6.28	7.96	5.08
	P	15.2	2.28	41.7	82.7	5.02	6.19	6.89	6.66	77	7.89
	Q	66.3	1.53	82	84	4.32	40.4	5.56	5.95	45.9	34.3
	R	88.5	1.51	86.1	84.3	3.96	4.45	5.65	6.78	73.5	9.69
	S	84.9	7.4	10.9	80.1	4.11	5.18	5.14	9.76	77.2	4.33
	T	80.1	20.1	19.7	33.4	3.89	5.3	4.82	59	61.4	4.65
	W	12.6	1.67	9.79	23.9	4.41	43.1	5.69	7.65	5.18	4.65
	Y	22.7	1.47	5.98	68.9	3.81	4.57	8.24	16	4.15	11.5
A11Va
	Peptide Position	1	2	3	4	5	6	7	8	9	10
	KRAS_G12V Position	7	8	9	10	11	12	13	14	15	16		Cys Peptides
Controls	KRAS_G12V (7-16V)	77.5	84.8	91.8	91.8	90.6	91.8	91.9	91.9	92.3	92.3		Controls	KRAS_G12V (7-16V)	87
	No Peptide (APC Background)	8.45	7	15.9	15.9	23.9	15.9	12.1	12.1	6.66	6.66			No Peptide (APC Background)	2.59
	Minimum (Jurkat Background)	7.05	5.59	6.49	6.49	8.26	6.49	9.12	9.12	6.78	6.78			Minimum (Jurkat Background)	2.74
	Maximum (PMA/I Avg)	92.5667	92.5667	92.5667	92.5667	92.5667	92.5667	92.5667	92.5667	92.5667	92.5667			Maximum (PMA/I Avg)	92.5667
Positional Scanning Peptide Amino Acid Substitution	A	88.2	20.4	75.8	18.7	13.2	47.5	12.3	78.1	5.95	11.1		Positional Scanning Peptide Amino Acid Substitution	7C	85.5
	D	62.3	49.9	8.3	8.92	8.29	19.5	9.6	17.4	4.7	9.82			8C	68.2
	E	76	32.2	90.6	7.15	7.38	4.95	10.7	7.97	4.54	10.5			9C	63.2
	F	81.4	24.7	89.2	8.97	12.2	20.9	16.3	7.71	3.73	11.8			10C	3.29
	G	81.7	56.9	11.8	12.5	7.7	5.52	46	15.8	5.01	11.5			11C	64.9
	H	69.2	26.3	18.5	5.31	88.3	42.8	34.9	7.13	4	61			12C	64.6
	I	80.5	84.3	92	5.67	9.91	90.2	21.5	83.3	4.16	14.4			13C	16.9
	K	17.2	31.6	59.7	5.07	7.62	16	13.9	29.8	3.62	12.3			14C	85.7
	L	54.8	18.9	91.5	4.08	21.5	44.7	34.5	69	4.1	29.6			15C	3.82
	M	86	20.3	91.5	10.4	7.86	8.04	8.45	66.3	3.32	53.4			16C	5.11
	N	72.8	78.1	12	8.55	8.18	62.6	8.83	12.1	3.83	3.9
	P	78.2	24.6	90.3	4.64	20.2	37.4	7.66	8.1	4.76	41.2
	Q	86.6	36.4	91.2	6.68	6.91	60.6	13.1	17.1	4.01	84.3
	R	39.7	19.5	52.4	10.4	86.4	5.65	24.1	45.2	3.56	53.1
	S	83.7	6.86	90.8	5.45	67.8	23.9	8.8	88.8	3.62	11.5
	T	87.9	8.55	91.4	4.74	91.6	84	15.4	71.5	3.31	25.3
	W	16.8	48.2	53.4	4.75	8.68	7.24	8.31	6.91	4.22	7.06
	Y	28.2	24	88.9	8.14	20.4	21.3	8.91	9.17	4.05	52.9
A11Vb
	Peptide Position	1	2	3	4	5	6	7	8	9	10
	KRAS_G12V Position	7	8	9	10	11	12	13	14	15	16		Cys Peptides
Controls	KRAS_G12V (7-16V)	86	89	89	90.6	93.8	93.8	88.4	88.4	93.2	93.2		Controls	KRAS_G12V (7-16V)	86.9
	No Peptide (APC Background)	9.41	21.6	21.6	3.3	2.47	2.47	7.59	7.59	8.66	8.66			No Peptide (APC Background)	2.21
	Minimum (Jurkat Background)	2.18	2.16	2.16	2.3	2.26	2.26	1.35	1.35	2.44	2.44			Minimum (Jurkat Background)	2.43
	Maximum (PMA/I Avg)	97.3857	97.3857	97.3857	97.3857	97.3857	97.3857	97.3857	97.3857	97.3857	97.3857			Maximum (PMA/I Avg)	97.3857
Positional Scanning Peptide Amino Acid Substitution	A	88.9	87.4	91.9	4.18	2.61	2.51	85.9	3.87	86.6	12		Positional Scanning Peptide Amino Acid Substitution	7C	87
	D	58.6	60.5	31.2	2.79	2.32	2.03	2.92	4.64	3.84	67.1			8C	80.6
	E	63.8	49.9	81.6	2.34	1.89	2.49	2.96	1.6	2.77	7.9			9C	80.8
	F	9.59	15.3	56.7	1.87	2.85	1.63	8.72	1.16	2.42	4.27			10C	2.64
	G	74.5	31.8	16.3	4.05	1.93	1.55	91.1	1.45	6.26	9.49			11C	3.14
	H	13.3	16.4	76.4	2.41	1.94	2.25	2.43	1.41	2.44	60.1			12C	70.8
	I	54.8	88.4	92.3	5.45	2.06	3.19	40	7.39	5.52	23.4			13C	19.9
	K	20.2	55.4	34.7	3.08	1.88	1.89	22.6	2.06	2.16	16.1			14C	39.4
	L	12.1	46.9	87.1	2.59	2.15	1.97	13.9	70.5	1.85	6.94			15C	49.4
	M	83.4	34.7	92.6	2.7	2.15	2.88	3.14	8.83	2.1	56.3			16C	7.08
	N	79.3	70.8	80.7	3.12	2.02	76	1.62	1.74	90.5	6.84
	P	51.1	65.2	82.4	2.03	2.29	2.47	89	5.92	2.56	43.6
	Q	88.7	34.1	90.1	4	1.94	3.05	6.93	1.69	15.6	75.4
	R	27.1	33.9	33.6	2.93	83.6	1.87	42.5	2.27	89.6	46.3
	S	89.4	49.2	78.9	1.99	5.32	21.4	24.6	1.54	19	13.6
	T	92.5	75.1	88.3	2.13	2.37	69.2	1.69	1.74	2.21	16.9
	W	63.1	18.7	89.2	1.82	2.16	2.13	6.74	1.68	2.79	6
	Y	50	15.2	81.9	2.14	1.82	2.23	9.69	1.64	2.49	56.7
A11Vc
	Peptide Position	1	2	3	4	5	6	7	8	9	10
	KRAS_G12V Position	7	8	9	10	11	12	13	14	15	16		Cys Peptides
Controls	KRAS_G12V (7-16V)	77	77	76	76	83.4	83.4	89.9	89.9	90.5	90.5		Controls	KRAS_G12V (7-16V)	87.5
	No Peptide (APC Background)	7.58	7.58	12.3	12.3	23	23	7.42	7.42	8.71	8.71			No Peptide (APC Background)	3.17
	Minimum (Jurkat Background)	5.87	5.87	10.7	10.7	11.7	11.7	9.02	9.02	8.14	8.14			Minimum (Jurkat Background)	4.33
	Maximum (PMA/I Avg)	90.2667	90.2667	90.2667	90.2667	90.2667	90.2667	90.2667	90.2667	90.2667	90.2667			Maximum (PMA/I Avg)	90.2667
Positional Scanning Peptide Amino Acid Substitution	A	91.5	90.7	46.2	13.9	13.1	72.2	6.22	80.8	84.2	27.7		Positional Scanning Peptide Amino Acid Substitution	7C	86
	D	91.9	68.4	43.2	10.1	11.8	30.9	6.33	76.9	86.6	23.6			8C	84.7
	E	88.4	42	34.7	10.2	12.4	23.5	13.3	9.78	85.1	17.3			9C	56.9
	F	91.8	19.9	19.8	12.1	72	11.5	6.43	50.9	83.8	20.9			10C	4.43
	G	73.2	30.2	56	11.1	11.5	10.5	7.36	24.3	84.5	9.84			11C	41.7
	H	83.7	82.3	11.4	10.7	34.1	86.5	6.85	48.5	76.2	18			12C	66.5
	I	92.1	46.7	81.2	14.6	12	85.9	6.89	87.3	64.9	7.6			13C	4.3
	K	91.5	72.5	12.1	9.36	80.3	21.2	5.92	46.4	11.8	7.06			14C	65.3
	L	91.6	19.5	76.1	10.9	12.6	77.2	6.66	68.3	81.4	25.8			15C	69.8
	M	93.1	48.2	42.6	10.6	11.2	81.2	5.94	72.3	86.8	18.3			16C	5.79
	N	91.2	34.2	19.2	8.85	11	84.1	5.93	74.2	85.1	11.7
	P	85.6	68.7	24.3	10.9	12	25	6.1	85.3	81.4	12.1
	Q	91.3	76.1	25.7	11.1	11.5	81.2	7.22	62.1	69.2	82.8
	R	89.3	69.6	11.6	9.56	58.2	43.3	6.79	9.25	73.8	35.3
	S	80.9	78.6	22.5	12	32.1	45.4	6.12	68.4	82.3	17.5
	T	88.7	90.6	67.6	10.4	14.9	78.6	6.31	77.8	74.6	32.7
	W	90.8	31.6	21.2	8.94	12	33.6	5.84	66.2	76.1	6.91
	Y	89.8	25.1	10.4	10.4	12.6	33.4	7.64	43.9	75.4	54.2

## Sheet: Figure 2D
A11Va
	KRAS G12V_7-16V			KRAS G12C_7-16C
No Peptide (APC Background)	8.56	8.77	8.2	11.2	11.2	10.7
Minimum (Jurkat Background)	8.84	8.71	9.54	11.5	10.7	10.7
10 uM	87.6	87.7	89	85.8	88.1	88.6
1 uM	86.6	87.6	88.9	80.9	81.7	80.4
100 nM	87.3	89	87.6	67	69.8	70.7
10 nM	84.1	83.6	84.2	36.7	37.7	38.3
1 nM	66.2	67.3	68.3	12.9	13.1	13.1
100 pM	45	47.7	45.98	10	9.84	8.84
10 pM	32.6	33.9	34.6	9.13	9.33	9.55
1 pM	27.3	25.4	29.1	9.31	8.79	8.69
A11Vb
	KRAS G12V_7-16V			KRAS G12C_7-16C
No Peptide (APC Background)	4.95	5.32	5.18	6.16	6.11	6.12
Minimum (Jurkat Background)	4.69	5.19	4.62	6.64	5.8	5.87
10 uM	84.8	84.4	83	90	90.9	90.5
1 uM	83.5	83	83.3	87.4	87	85.3
100 nM	83.2	82.3	84	82	83.3	82.5
10 nM	81.4	82.1	79.5	56.6	56.4	55
1 nM	63.4	63.7	64.6	19.3	19.1	18.4
100 pM	43.6	44.5	43.2	6.09	6.54	5.87
10 pM	26.5	27.6	26.3	5.14	5.99	5.25
1 pM	22.1	19.7	22.1	5.05	4.39	4.25
A11Vc
	KRAS G12V_8-16V			KRAS G12C_8-16C
No Peptide (APC Background)	5.08	5.34	4.4	6.21	6.61	6.65
Minimum (Jurkat Background)	5.57	5.4	5.76	4.98	5.61	6.03
10 uM	90.4	91.9	92.5	86.2	87.7	89.3
1 uM	91.5	91	90.7	83.4	82.5	76.5
100 nM	87.5	89.1	89.7	67	71.2	62.3
10 nM	79.7	79	74.8	40	40.8	32.1
1 nM	47.9	49.1	44.8	12.1	11.6	10.3
100 pM	19.8	20.2	18.6	6.26	6.48	6.23
10 pM	8.58	9.39	8.16	4.72	5.47	5.05
1 pM	6.35	6.53	6.16	5.43	5.02	5.51
EC50 (M)
TCR	KRAS aa	G12V			G12C
A11Va	7-16	1.372e-10	4.507e-10	4.334e-11	2.79e-08	5.362e-08	1.511e-08
A11Vb	7-16	2.031e-10	7.2e-10	6.842e-11	8.823e-09	1.291e-08	5.989e-09
A11Vc	8-16	1.494e-09	2.368e-09	9.517e-10	3.497e-08	6.586e-08	1.911e-08

## Sheet: Figure 3B
A3V
	Replicate 1	Replicate 2
Minimum (Jurkat Background)	3.99	1.5
Maximum (PMA/I)	37.4	4.74
No Peptide (APC Background)	4.79	18.6
KRAS G12V_7-16V	97.9	95.7
KRAS WT_7-16	5.43	6.1
HTR1E	83.2	85.7
ZGRF1	6.57	4.52
A11Va
	Replicate 1	Replicate 2
Minimum (Jurkat Background)	1.82	1.25
Maximum (PMA/I)	98.9	74.7
No Peptide (APC Background)	13.6	3.95
KRAS G12V_7-16V	96.7	99.1
KRAS WT_7-16	1.79	4.95
CFTR	1.66	2.35
DYH2	1.8	3.67
MOD5	2.33	2.69
MRP5	2.61	2.47
RAB7B	2.39	2.88
A11Vb
	Replicate 1	Replicate 2
Minimum (Jurkat Background)	2.12	2.55
Maximum (PMA/I)	98.6	97.6
No Peptide (APC Background)	2.16	3.21
KRAS G12V_7-16V	92.7	91
KRAS WT_7-16	2.7	4.66
ACSL3	2.09	1.74
LGALS9	2.04	1.51
A11Vc
	Replicate 1	Replicate 2
Minimum (Jurkat Background)	2.99	2.52
Maximum (PMA/I)	99.1	98.2
No Peptide (APC Background)	2.69	1.88
KRAS G12V_7-16V	96.4	91.3
KRAS WT_7-16	3.76	3.23
CBL	2.6	2.36
CELF1	2.37	2.31
CFTR	2.54	1.87
DMC1	3.23	2.91
EMAL6	2.83	2.14
MOD5	3.06	2.32
NF1	2.86	1.9
ODB2	2.67	2.9
PCGF6	2.67	2.05
PECR	2.57	3.19
PKHO2	3.02	2.03
RAB7B	29.7	35.6
SC6A1	2.69	2.06
TCPA	2.73	2.19
TROP	2.99	1.84
ZGRF1	2.97	1.85
ZN503	2.97	1.79
CDSN	2.88	2.1
DECR	2.97	1.79
HXA9	2.56	2.06
ITB1	2.49	2.63
MAFA	2.69	2.13
MRP5	2.96	2.13
NINL	2.66	3.26
PCDB4	2.48	2.48
PDLI5	2.38	2.11
PLIN4	2.59	1.86
PTPRF	2.72	1.69
RAB4B	3.03	2.3
RFXAP	5.55	5.11
SMG9	2.17	2.07

## Sheet: Figure 3C
A3V
KRAS G12V_7-16V				HTR1E_42-51
[Peptide] (M)	Specific Activity (%)			[Peptide] (M)	Specific Activity (%)
1.1311e-05	100	100		9.958e-06	97.3698	90.725
1.1311e-06	99.5792	95.815		9.958e-07	92.6355	77.4912
1.1311e-07	97.475	72.062		9.958e-08	69.8054	37.3374
1.1311e-08	78.5376	31.2295		9.958e-09	27.5118	8.14388
1.1311e-09	39.2951	2.40923		9.958e-10	6.65965	1.41387
1.1311e-10	20.8837	1.19896		9.958e-11	3.45082	0.814388
1.1311e-11	8.62704	0.350639		9.958e-12	2.25145	0.972741
1.1311e-12	6.33351	1.01798		9.958e-13	2.44082	1.01798
A11Vc
KRAS G12V_8-16V				RAB7B_12-21
[Peptide] (M)	Specific Activity (%)			[Peptide] (M)	Specific Activity (%)
1e-05	100	100		1e-05	24.5523	23.3512
1e-06	98.9839	100.48		1e-06	5.0743	0.843274
1e-07	98.2218	98.9716		1e-07	7.86231	-3.42794
1e-08	97.0786	95.4751		1e-08	0.330243	-5.45043
1e-09	88.124	84.8485		1e-09	2.68005	1.77568
1e-10	46.4626	77.307		1e-10	0.946272	-6.43768
1e-11	20.2972	31.6468		1e-11	1.33367	-3.41423
1e-12	11.8506	2.15961		1e-12	6.24921	2.75607

## Sheet: Figure 3D
A3V
		Replicate 1	Replicate 2
	Media	0.77	0.89
	Ub.HTR1E	2.67	2.97
	HTR1E42-51	44.2	44.4
	7-16V	66.4	65.5
A11Vc
		Replicate 1	Replicate 2	Replicate 3
	Media	5.57	5.54	4.73
	Ub.RAB7B	4.35	4.3	4.57
	RAB7B12-21	41.6	44.7	47.2
	8-16V	88.8	91.1	91.8

## Sheet: Figure 3E
SY5Y_HLA-A*03:01
		Replicate 1	Replicate 2	Replicate 3
	Minimum (Jurkat Background)	1.8	0.95	0.88
	Maximum (PMA/I)	98.7	99	99.4
	Media	1.75	1.03	1.01
	HTR1E42-51	92.6	97.7	91.5
	7-16V	84.1	76.9	75.6

[truncated: 30 more sheets: Figure 3F, Figure 3G, Figure 4A, Figure 4B, Figure 4C, Figure 5C, Figure 5D, Figure 5E, Figure 5F, Figure 6B, Figure 6C, Figure 6D, Figure 6E, Figure 6F, Figure 6G, Supplemental Figure 1A, Supplemental Figure 1B, Supplemental Figure 1C, Supplemental Figure 1D, Supplemental Figure 1F …]
